# Supplementary material for: Metabolic Features of a Novel Trichoderma asperellum YNQJ1002 with Potent Antagonistic Activity against Fusarium graminearum
Source: Metabolites. 2023 Nov 11;13(11):1144. doi: 10.3390/metabo13111144 (PMC10673152; doi:10.3390/metabo13111144)
Supplement: Supplementary file 1 [file metabolites-13-01144-s001.zip]

Archive with 2 entries (2 files):
- metabolites-2633373-supplementary.xlsx
- Supplemetal Figure.pdf
